# Supplementary material for: Plasma biomarkers of endothelial function, inflammation and oxidative stress in individuals with non‐freezing cold injury
Source: Exp Physiol. 2023 Feb 20;108(3):448–64. doi: 10.1113/EP090722 (PMC10988512; doi:10.1113/EP090722)
Supplement: Supplementary file 1 — Statistical Summary Document [file EPH-108-448-s001.xlsx]

## Sheet: Eglin et al Biomarkers of NFCI 
Statistical Summary Document
Manuscript Title:	Plasma biomarkers of endothelial function, inflammation and oxidative stress in individuals with non-freezing cold injury
Authors:	Clare M. Eglin, Jennifer Wright, Anthony I. Shepherd, Heather Massey, Sarah Hollis, Jonathan Towse, John S. Young, Matthew J. Maley, Stephen J. Bailey, Chris Wilkinson, Hugh Montgomery and Michael J. Tipton
Animal model used, if applicable:
Underlying hypothesis:	It was hypothesised that, compared to the control groups (COLD and CON), NFCI would show altered [biomarkers] indicating endothelial dysfunction, inflammation and oxidative stress.
Definitions of ‘n’:	1. endothelial function
	2. inflammation
	3. oxidative stress
	4. endothelial damage
	5. biomarker ratio compared to SOD at baseline
	6. biomarker ratio compared to IL-10 at baseline
	7. biomarker ratio compared to endothelin-1 at baseline
Statistical summary table:
Experimental question number	Finding/ conclusion	Biomarker	time point	Group	Mean value	Standard Deviation	n	Exact P value	Figure/table in which data are presented	Units	Data comparisons	Statistical test	Any other experimental factors	Comments
Multiple tests of the same question are shown in different rows			BL - baseline, PH post heating, PC post cooling	NFCI / COLD/ CON	mean	(SD)	(value)				group or time point		e.g. subjects’ age or sex	e.g. observation
1. endothelial function	no between group difference in baseline (BL), post-heating (PH) & post cooling (PC) [nitrate]	nitrate	BL	NFCI	36.6	13.43	10	0.478	Fig 1A	mM	NFCI v COLD v CON	Kruskal-Wallis
				COLD	43.1	19.69	11
				CON	36.73	14.56	11
			PH	NFCI	43	14.54	13	0.138	Fig 2A		NFCI v COLD v CON	Kruskal-Wallis
				COLD	46.1	23.18	13	0.459			BL v PH v PC	Friedman
				CON	33.71	13.88	12
			PC	NFCI	36.11	12.43	9	0.246			NFCI v COLD v CON	Kruskal-Wallis
				COLD	41.89	26.27	9
				CON	33.25	14.14	12
			PH-BL	NFCI	4	15.19	8	0.155	Fig 2D		NFCI v COLD v CON	ANOVA
				COLD	14.2	11.66	5
				CON	-3.36	3.34	11
			PC-BL	NFCI	2.88	12.89	7	0.976			NFCI v COLD v CON	Kruskal-Wallis
				COLD	8.4	26.55	5
				CON	-4	9.53	9
	no between group difference in BL, PH & PC [nitrite]. Increase in [nitrite] PC NFCI > COLD	nitrite	BL	NFCI	134.6	128.5	10	0.169	Fig 1B	nM	NFCI v COLD v CON	Kruskal-Wallis
				COLD	185.2	262.7	11
				CON	71	17.23	11
			PH	NFCI	460.1	1406	13	0.39	Fig 2B		NFCI v COLD v CON	Kruskal-Wallis
				COLD	96.7	33.4	13	0.124			BL v PH v PC	Friedman
				CON	78.43	16.22	12
			PC	NFCI	154.22	188.22	9	0.246	Fig 2B		NFCI v COLD v CON	Kruskal-Wallis
				COLD	92.77	52.57	9
				CON	71	13.24	12
			PH-BL	NFCI	-23.25	96.16	8	0.877	Fig 2E		NFCI v COLD v CON	Kruskal-Wallis
				COLD	-24.6	120.3	5
				CON	4.545	12.49	11
			PC-BL	NFCI	71.75	102.6	7	0.067			NFCI v CON	Kruskal-Wallis & post hoc Dunn's
				COLD	-49.4	102.1	5	0.854			COLD v CON
				CON	-1.778	15.43	9	0.008			NFCI v COLD
	no between group difference in BL & PC [endothelin-1]. PH [endothelin-1] NFCI > COLD. In NFCI: PH > BL; in COLD BL & PH > PC. Increased [endothelin-1] in NFCI may explain increased cold, discomfort & pain reported by NFCI	endothelin-1	BL	NFCI	9.122	2.523	10	0.198	Figure 1C	ng.mL-1	NFCI v COLD v CON	Kruskal-Wallis
				COLD	8.909	2.628	11
				CON	10.02	9.056	11
			PH	NFCI	17.89	8.96	13	0.071	Figure 2C		NFCI v CON	Kruskal-Wallis & post hoc Mann Whitney U
				COLD	4.5	7.29	13	0.822			COLD v CON
				CON	42.35	82.63	12	< 0.001			NFCI v COLD
			PC	NFCI	10.33	15.17	9	0.249			NFCI v COLD v CON	Kruskal-Wallis
				COLD	0.76	1.69	10	0.011			BL v PH (NFCI)	Wilcoxon
				CON	34.04	92.98	10	0.008			BL v PC (COLD)	Wilcoxon
								0.018			PC v PH (COLD)	Wilcoxon
			PH-BL	NFCI	10.9	9.62	10	0.314	Fig 2F		NFCI v CON	Kruskal-Wallis & post hoc Dunn's
				COLD	-3.07	6.06	11	0.49			COLD v CON
				CON	22.42	75.4	9	0.005			NFCI v COLD
			PC-BL	NFCI	2.008	13.53	9	0.273			NFCI v COLD v CON	Kruskal-Wallis
				COLD	-7.47	3.973	10
				CON	31.64	114.4	7
2. inflammation	no between group difference in BL, PH & PC [IL-6]. [IL-6] increased PH and PC compared to BL in all groups.	IL-6	BL	NFCI	1.768	0.6695	10	0.176	Fig 3A	pg.mL-1	NFCI v COLD v CON BL v PH v PC	time * group factorial ANOVA
				COLD	1.778	0.5566	11
				CON	1.711	0.6401	11	0.135			NFCI v COLD v CON	group factorial ANOVA
			PH	NFCI	1.349	1.538	10	0.014	Fig 4A		BL v PH (NFCI)	time factorial ANOVA & post hoc pairwise compairsons
				COLD	1.114	2.155	11	<0.001			BL v PC (NFCI)
				CON	3.183	2.199	10	0.012			PH v PC (NFCI)
			PC	NFCI	3.179	0.6979	9	0.047			BL v PH (COLD)			[IL-6] PC > PH possibly due to continued increase in [IL-6] following heating
				COLD	2.736	0.8484	10	<0.001			BL v PC (COLD)
				CON	3.088	1.094	8	0.009			PH v PC (COLD)
								<0.001			BL v PH (CON)
								<0.001			BL v PC (CON)
			PH-BL	NFCI	1.349	1.538	10	0.052	Fig 4B		NFCI v COLD v CON	ANOVA
				COLD	1.114	2.155	11
				CON	3.183	2.199	10
			PC-BL	NFCI	3.179	0.6979	9	0.523			NFCI v COLD v CON	ANOVA
				COLD	2.736	0.8484	10
				CON	3.088	1.094	8
	BL [IL-10] in NFCI & COLD > CON	IL-10	BL	NFCI	3.123	3.418	10	<0.001	Fig 3B	pg.mL-1	NFCI v CON	Kruskal-Wallis & post hoc Dunn's		[IL-10] not detected in CON
				COLD	1.527	2.02	11	0.033			COLD v CON
				CON	0	0	11	0.422			NFCI v COLD
	no between group difference in BL [TNF-alpha]	TNF-alpha	BL	NFCI	0.691	0.1724	10	0.5445	Fig 3C	pg.mL-1	NFCI v COLD v CON	ANOVA
				COLD	0.72	0.2129	11
				CON	0.6255	0.2107	11
	no between group difference in BL [E-selectin]. Chronic NFCI not associated with a pro-inflammatory state	E-selectin	BL	NFCI	37.39	25.65	10	0.0873	Fig 3D	ng.mL-1	NFCI v COLD v CON	ANOVA
				COLD	32.79	13.62	11
				CON	20.32	11.44	11
3. oxidative stress	no between group difference in BL [SOD]	SOD	BL	NFCI	57.59	21.69	10	0.0707	Fig 5A	ng.mL-1	NFCI v COLD v CON	ANOVA
				COLD	62.4	24.28	11
				CON	39.23	24.82	11
	At BL, PH & PC [4-HNE] CON > NFCI; At BL & PC [4-HNE] CON > NFCI. Between group differences due to elevated [4-HNE] at BL in CON.	4-HNE	BL	NFCI	820.3	267.3	10	0.002	Fig 5B	pg.mL-1	NFCI v CON	factorial ANOVA & post hoc pairwise compairsons		[4-HNE] in each group was considerably lower than the estimated normal range
				COLD	704.1	282.5	11	< 0.0001			COLD v CON
				CON	1078	286.7	11	0.501			NFCI v COLD
			PH	NFCI	925.2	349.4	13	0.032	Fig 6A		NFCI v CON
				COLD	796.2	446.6	13	0.064			COLD v CON
				CON	1812	996.2	12	0.692			NFCI v COLD
			PC	NFCI	825.5	242	10	0.015			NFCI v CON
				COLD	705.9	144.7	10	0.02			COLD v CON
				CON	1246	477.7	10	0.364			NFCI v COLD
			PH-BL	NFCI	4.039	244.7	10	0.265	Fig 6B		NFCI v COLD v CON
				COLD	167.3	532	11
				CON	515.1	996.7	10
			PC-BL	NFCI	67.04	237.9	9	0.914			NFCI v COLD v CON
				COLD	7.579	226.9	10
				CON	47.9	451.2	8
	no between group difference in BL [protein carbonyl]	protein carbonyl	BL	NFCI	363.5	262.3	10	0.0516	Fig 5C	ng.mL-1	NFCI v COLD v CON	Kruskal-Wallis
				COLD	249.1	243.1	11
				CON	211.6	248.3	11
	BL [nitrotyrosine] CON > NFCI. Chronic NFCI is not associated with oxidative stress	nitrotyrosine	BL	NFCI	0	0	10	0.012	Fig 5D	ng.mL-1	NFCI v CON	Kruskal-Wallis & post hoc Dunn's		Nitrotyrosine was not detected in any NFCI samples & only in 2/11 of COLD & 6/11 in CON .
				COLD	0.08727	0.2003	11	0.109			COLD v CON
				CON	0.7191	1.066	11	>0.999			NFCI v COLD
4. endothelial damage	no between group difference in BL [vWF]	vWF	BL	NFCI	9590	17167	10	0.166	Fig 7A	ng.mL-1	NFCI v COLD v CON	Kruskal-Wallis
				COLD	4102	2971	11
				CON	3631	4460	11
	no between group difference in BL, PH & PC [TTPA]. [TTPA] PH > PH > PC, though not sig when separated by group for NFCI. Vasoconstriction during cooling may have increased [TTPA] in PC	TTPA	BL	NFCI	0.299	0.4621	10	0.522	Fig 7B	ng.mL-1	NFCI v COLD v CON	Kruskal-Wallis
				COLD	0.47	1.224	11
				CON	0.5227	1.031	11
			PH	NFCI	0.83	1.161	13	0.606	Fig 8A		NFCI v COLD v CON	Kruskal-Wallis
				COLD	0.595	0.7175	13	0.097			BL v PH v PC (NFCI)	Friedman & post hoc Wilcoxon
				CON	0.748	0.7266	12	0.11			BL v PH (COLD)
								0.022			PH v PC (COLD)
								0.285			BL v PH (CON)
								0.025			PH v PC (CON)
			PC	NFCI	0.593	0.2585	10	0.085			NFCI v COLD v CON	Kruskal-Wallis
				COLD	0.667	0.8575	10	0.092			BL v PC (COLD)	Friedman & post hoc Wilcoxon
				CON	0.919	0.7887	10	0.401			BL v PC (CON)
			PH-BL	NFCI	0.498	1.487	10	0.789	Fig 8B		NFCI v COLD v CON	Kruskal-Wallis
				COLD	0.1236	0.5528	11
				CON	0.2	1.517	10
			PC-BL	NFCI	0.1911	0.382	9	0.567			NFCI v COLD v CON	Kruskal-Wallis
				COLD	0.15	0.442	10
				CON	0.3	1.682	8
	BL [syndecan-1] NFCI & COLD > CON. Cold exposure may be associated with glycocalyx damage	syndecan-1	BL	NFCI	92.19	42.59	10	0.033	Fig 7C	ng.mL-1	NFCI v CON	Kruskal-Wallis & post hoc Dunn's
				COLD	142.7	190.8	11	0.015			COLD v CON
				CON	65.15	122.1	11	>0.999			NFCI v COLD
5. ratio with SOD	No between group difference in ratio of [SOD] to [biomarkers] except for [4-HNE] where CON > COLD. Redox balance similar in the NFCI and control groups	SOD: IL-6	BL	NFCI	169.1	154.1	9	0.101	Table 2	n/a	NFCI v COLD v CON	ANOVA
				COLD	91.5	82.2	9
				CON	55.1	54.5	8
		SOD: TNF-alpha	BL	NFCI	85.4	38.1	10	0.444			NFCI v COLD v CON	ANOVA
				COLD	85	35.1	11
				CON	65.7	45.5	11
		SOD: E-selectin	BL	NFCI	2.29	1.89	10	0.822			NFCI v COLD v CON	ANOVA
				COLD	1.98	0.82	11
				CON	1.97	1.1	11
		SOD: 4-HNE	BL	NFCI	0.08	0.05	10	0.066			NFCI v CON	ANOVA & post hoc Bonferroni
				COLD	0.11	0.06	11	0.014			COLD v CON
				CON	0.04	0.03	11	0.861			NFCI v COLD
		SOD: protein carbonyl	BL	NFCI	0.61	0.76	10	0.967			NFCI v COLD v CON	ANOVA
				COLD	0.68	0.74	11
				CON	0.69	0.75	11
		SOD: TTPA	BL	NFCI	644	615	9	0.229			NFCI v COLD v CON	ANOVA
				COLD	758	873	7
				CON	198	218	7
		SOD: vWF	BL	NFCI	0.03	0.03	10	0.883			NFCI v COLD v CON	ANOVA
				COLD	0.02	0.02	11
				CON	0.03	0.03	11
		SOD: syndecan-1	BL	NFCI	0.74	0.48	10	0.29			NFCI v COLD v CON	ANOVA
				COLD	0.74	0.58	11
				CON	1.21	1.09	9
6. ratio with IL-10	[IL-10]:[IL-6] NFCI > COLD. Anti-inflammatory balance in NFCI	IL-10: IL-6	BL	NFCI	8.74	9.69	8	0.049	Table 2	n/a	NFCI v COLD	Mann Whitney U		[IL-10] not detected in CON
				COLD	2.66	2.1	9
	No between group difference in ratio of [IL-10] to [biomarkers]	IL-10: TNF-alpha	BL	NFCI	4.49	3.36	9	0.126			NFCI v COLD	Mann Whitney U
				COLD	2.94	2.86	6
		IL-10: E-selectin	BL	NFCI	0.1	0.09	9	0.311			NFCI v COLD	Mann Whitney U
				COLD	0.06	0.05	7
		IL-10: 4-HNE	BL	NFCI	0.01	0.01	9	0.832			NFCI v COLD	Mann Whitney U
				COLD	0.01	0.01	7
		IL-10: protein carbonyl	BL	NFCI	0.02	0.02	9	0.791			NFCI v COLD	Mann Whitney U
				COLD	0.03	0.04	7
		IL-10: TTPA	BL	NFCI	35.8	42.7	9	0.386			NFCI v COLD	Mann Whitney U
				COLD	13.4	13.5	5
		IL-10: vWF	BL	NFCI	0	0	9	0.633			NFCI v COLD	Mann Whitney U
				COLD	0	0	7
		IL-10: syndecan-1	BL	NFCI	0.04	0.03	9	0.125			NFCI v COLD	Mann Whitney U
				COLD	0.02	0.01	7
7. ratio with endothelin-1	No between group differences. Balance between biomarkers implicated in vasodilation and vasoconstriction not altered in NFCI	endothelin-1: nitrate	BL	NFCI	0.29	0.122	8	0.88	Table 3	n/a	NFCI v COLD v CON	ANOVA
				COLD	0.276	0.139	8
				CON	0.337	0.401	10
		endothelin-1:nitrite	BL	NFCI	0.114	0.055	8	0.79			NFCI v COLD v CON	ANOVA
				COLD	0.11	0.067	8
				CON	0.137	0.124	10
